# Supplementary material for: Defective Black TiO2: Effects of Annealing Atmospheres and Urea Addition on the Properties and Photocatalytic Activities
Source: Nanomaterials (Basel). 2021 Oct 9;11(10):2648. doi: 10.3390/nano11102648 (PMC8541354; doi:10.3390/nano11102648)
Supplement: Supplementary file 1 [file nanomaterials-11-02648-s001.zip]

Archive with 1 entries (1 files):
- nanomaterials-1382116-supplementary.pdf
